# Supplementary material for: Acceptability Analysis of 3D-Printed Food in the Area of the Czech Republic Based on Survey
Source: Foods. 2022 Oct 11;11(20):3154. doi: 10.3390/foods11203154 (PMC9601544; doi:10.3390/foods11203154)
Supplement: Supplementary file 1 [file foods-11-03154-s001.zip]

Archive with 1 entries (1 files):
- foods-1891077-supplementary.pdf
